# Supplementary material for: X or Y Cancer: An Extensive Analysis of Sex Differences in Lung Adenocarcinoma
Source: Curr Oncol. 2023 Jan 18;30(2):1395–415. doi: 10.3390/curroncol30020107 (PMC9955992; doi:10.3390/curroncol30020107)
Supplement: Supplementary file 1 [file curroncol-30-00107-s001.zip]

Archive with 1 entries (1 files):
- curroncol-2173650-supplementary.pdf
